# Supplementary material for: Childhood Outcomes in Children with and without Cardiac Echogenic Foci: An Electronic Birth Cohort Study in Wales, UK
Source: Children (Basel). 2023 Jul 17;10(7):1233. doi: 10.3390/children10071233 (PMC10378422; doi:10.3390/children10071233)
Supplement: Supplementary file 1 [file children-10-01233-s001.zip]

Archive with 1 entries (1 files):
- children-2452009-supplementary.pdf
